# Supplementary material for: Adhesive and Flame-Retardant Properties of Starch/Ca2+ Gels with Different Amylose Contents
Source: Molecules. 2023 Jun 4;28(11):4543. doi: 10.3390/molecules28114543 (PMC10254862; doi:10.3390/molecules28114543)
Supplement: Supplementary file 1 [file molecules-28-04543-s001.zip]

Archive with 3 entries (3 files):
- molecules-2427759-Supplementary.pdf
- Video Clip S1 - Edited 720p.mp4
- Video Clip S2.mp4
